# Supplementary material for: Anisotropic ESCRT-III architecture governs helical membrane tube formation
Source: Nat Commun. 2020 May 29;11:1516. doi: 10.1038/s41467-020-15327-4 (PMC7260168; doi:10.1038/s41467-020-15327-4)
Supplement: Supplementary file 7 — Source Data [file 41467_2020_15327_MOESM7_ESM.xlsx]

## Sheet: Figure 1
20121210 Source data 'Anisotropic ESCRT-III architecture governs helical membrane tube formation'
Figure 1		Helical membrane tube				Supplementary Figure 1	n.a.
		diameter [nm]	pitch [nm]	width [nm]
	average	82.3191	53.1321	23.888
	stdev	6.07328	7.5723	3.65569
	raw values	84.649	58.768	21.134
		82.004	63.494	26.04
		85.181	60.804	24.132
		75.465	65.647	22.332
		76.465	42.042	23.391
		75.295	59.315	25.895
		90.835	76.924	19.41
		89.267	51.562	24.717
		86.254	58.317	22.98
		87.859	40.982	22.528
		77.758	61.907	23.375
		76.909	60.784	19.864
		81.592	60.348	20.714
		72.122	58.516	21.041
		75.951	61.562	19.993
		77.852	58.366	20.356
		78.644	55.754	26.004
		73.919	59.907	21.494
		82.022	40.141	24.836
		85.439	42.53	28.004
		80.561	50.068	27.311
		75.056	52.764	29.411
		76.694	48.845	25.895
		76.99	49.715	26.59
		77.55	38.926	17.308
		70.647	57.045	28.418
		68.351	59.29	26.749
		73.968	58.903	19.566
		75.334	50.94	27.895
		82.934	46.593	28.382
		87.366	51.098	21.884
		83.98	53.96	20.968
		87.955	45.583	29.528
		86.767	56.936	21.884
		75.305	44.533	27.215
		74.748	42.897	18.731
		82.854	41.432	21.253
		95.595	62.973	19.015
		91.25	50.94	16.451
		74.914	49.885	21.935
		86.56	46.301	19.015
		81.209	52.29	21.549
		80.856	48.925	20.625
		81.209	58.699	26.103
		82.018	59.635	25.687
		74.053	62.101	20.855
		76.393	57.736	21.524
		79.811	53.633	21.834
		82.433	58.292	21.549
		71.779	59.592	22.414
		77.975	45.195	19.625
		81.933	46.75	21.994
		83.603	54.649	21.682
		84.649	53.242	18.782
		86.953	36.835	21.41
		93.833	52.268	21.834
		81.592	43.769	25.687
		80.529	52.923	29.012
		87.847	52.353	18.212
		90.815	42.519	22.852
		79.179	46.119	20.265
		84.437	57.883	22.332
		88.039	51.191	21.177
		90.511	42.588	21.059
		89.152	38.49	31.13
		94.083	52.925	22.332
		83.849	45.783	21.539
		80.997	44.705	27.116
		76.181	44.852	20.907
		88.525	64.171	21.253
		84.158	55.534	21.283
		74.206	58.992	21.563
		75.451	56.457	19.245
		75.485	51.391	29.691
		85.404	49.671	26.116
		96.466	49.936	26.81
		88.711	55.666	24.04
		83.814	60.277	24.116
		88.172	57.328	22.479
		81.466	42.173	28.671
		89.938	76.311	26.755
		79.939	49.789	33.323
		84.363	55.19	27.418
		85.181	49.42	29.361
		80.87	57.742	28.274
		91.918	64.821	28.297
		91.651	55.269	21.663
		86.513	52.965	21.343
		85.576	70.973	23.186
		77.593	59.048	22.479
		81.592	47.775	18.478
		78.537	49.56	24.116
		91.543	61.291	27.082
		79.737	58.241	19.993
		90.215	50.404	27.082
		86.259	60.543	22.274
		83.511	54.44	31.86
		80.965	50.266	24.374
		88.843	46.609	23.81
		76.623	50.375	26.004
		89.547	54.014	27.059
		74.125	60.901	26.382
		83.927	50.709	31.975
		73.581	54.231	23.994
			49.738	28.85
			50.73	30.89
			39.478	29.691
			49.353
			50.578
			45.252
			56.816

## Sheet: Figure 2
20121210 Source data 'Anisotropic ESCRT-III architecture governs helical membrane tube formation'
Figure 2	Panel d	Distance in nm	Gray value [a.u.]	Panel g	Distance in nm	Gray value [a.u.]		Supplementary Figure 2	Panel c	Spatial frequency [Å-1]	Fourier Correlation Coefficient for map with all filaments	Fourier Correlation Coefficient for map with only equatorial filaments
		0	-1.093		0	47.667				0	1	1
		0.4282	-1.0808		0.4282	41.108				0.0014596	0.999377	0.998579
		0.8564	-1.0229		0.8564	29.662				0.0029192	0.997538	0.996481
		1.2846	-0.9748		1.2846	14.354				0.0043788	0.997182	0.995977
		1.7128	-0.8418		1.7128	-3.493				0.00583839	0.992339	0.986861
		2.141	-0.44		2.141	-20.909				0.00729799	0.982493	0.970865
		2.5692	0.3073		2.5692	-35.166				0.00875759	0.967329	0.923368
		2.9974	1.1871		2.9974	-43.418				0.0102172	0.867565	0.78896
		3.4256	1.7055		3.4256	-43.549				0.0116768	0.840886	0.806865
		3.8538	1.457		3.8538	-35.551				0.0131364	0.897027	0.872646
		4.282	0.2437		4.282	-19.879				0.014596	0.897977	0.858174
		4.7102	-1.5592		4.7102	0.911				0.0160556	0.853626	0.830712
		5.1384	-3.3258		5.1384	23.768				0.0175152	0.71977	0.700589
		5.5666	-4.122		5.5666	43.875				0.0189748	0.483199	0.54189
		5.9948	-3.7317		5.9948	58.159				0.0204344	0.315413	0.412611
		6.423	-2.3825		6.423	63.866				0.021894	0.302944	0.416236
		6.8512	-0.6368		6.8512	62.218				0.0233536	0.373609	0.407103
		7.2794	1.2724		7.2794	55.29				0.0248132	0.398071	0.340182
		7.7076	3.5014		7.7076	46.827				0.0262728	0.347381	0.30252
		8.1358	6.2999		8.1358	40.35				0.0277324	0.288565	0.243533
		8.564	9.7496		8.564	36.343				0.029192	0.219877	0.183708
		8.9922	13.4808		8.9922	34.45				0.0306516	0.150583	0.149291
		9.4204	16.9654		9.4204	33.395				0.0321112	0.133984	0.102254
		9.8486	19.829		9.8486	30.555				0.0335708	0.085707	0.0768817
		10.2768	21.9637		10.2768	24.17				0.0350304	0.0718291	0.0291424
		10.705	23.5809		10.705	13.919				0.03649	0.0791727	0.059593
		11.1332	25.0169		11.1332	1.886				0.0379496	0.0940468	0.0426642
		11.5614	26.5558		11.5614	-8.442				0.0394092	0.0907096	0.0511511
		11.9896	28.1867		11.9896	-13.32				0.0408688	0.0705262	0.0329058
		12.4178	29.9994		12.4178	-10.708				0.0423284	0.0602612	0.0125992
		12.846	31.881		12.846	-2.225				0.0437879	0.0631679	0.041711
		13.2742	33.8172		13.2742	9.384				0.0452475	0.053735	0.0424557
		13.7024	35.5245		13.7024	20.034				0.0467071	0.0843236	0.0631854
		14.1306	37.0649		14.1306	27.004				0.0481667	0.0868496	0.0645685
		14.5588	38.5263		14.5588	29.629				0.0496263	0.100744	0.0576202
		14.987	39.8528		14.987	29.56				0.0510859	0.11574	0.0830614
		15.4152	41.5611		15.4152	30.76				0.0525455	0.118826	0.0819907
		15.8434	43.064		15.8434	35.711				0.0540051	0.138928	0.0879761
		16.2716	44.2313		16.2716	45.083				0.0554647	0.169522	0.0929965
		16.6998	44.5784		16.6998	54.63				0.0569243	0.182174	0.098713
		17.128	43.9337		17.128	60.587				0.0583839	0.177478	0.089195
		17.5562	42.7153		17.5562	59.145				0.0598435	0.180876	0.0913208
		17.9844	40.8027		17.9844	48.36				0.0613031	0.188826	0.0926141
		18.4126	38.6743		18.4126	30.023				0.0627627	0.196676	0.0943579
		18.8408	36.2117		18.8408	7.589				0.0642223	0.201266	0.0898752
		19.269	33.8673		19.269	-13.087				0.0656819	0.197928	0.0944779
		19.6972	31.684		19.6972	-27.621				0.0671415	0.205237	0.104974
		20.1254	29.9692		20.1254	-32.948				0.0686011	0.201308	0.109269
		20.5536	28.8682		20.5536	-28.81				0.0700607	0.200208	0.10778
		20.9818	28.9418		20.9818	-17.771				0.0715203	0.21186	0.109933
		21.41	30.6476		21.41	-2.842				0.0729799	0.212617	0.117975
		21.8382	34.2762		21.8382	12.958				0.0744395	0.222436	0.123166
		22.2664	39.5916		22.2664	27.001				0.0758991	0.219412	0.110485
		22.6946	45.5424		22.6946	37.256				0.0773587	0.229375	0.114044
		23.1228	50.8184		23.1228	42.853				0.0788183	0.228574	0.11209
		23.551	54.2035							0.0802779	0.229001	0.119428
		23.9792	55.2057							0.0817375	0.225761	0.125488
		24.4074	53.9483							0.0831971	0.228476	0.129026
		24.8356	50.9399							0.0846567	0.237497	0.127149
		25.2638	46.7648							0.0861163	0.234327	0.12099
		25.692	41.8489							0.0875759	0.228334	0.111196
		26.1202	36.3337							0.0890355	0.232739	0.114241
		26.5484	30.0187							0.0904951	0.236571	0.114684
		26.9766	22.733							0.0919547	0.240961	0.115699
		27.4048	14.6746							0.0934143	0.233125	0.117146
		27.833	6.5397							0.0948739	0.228767	0.108007
		28.2612	-0.1081							0.0963335	0.230414	0.110684
		28.6894	-3.9921							0.0977931	0.231526	0.118232
		29.1176	-3.371							0.0992527	0.23123	0.12072
		29.5458	1.0704							0.100712	0.227292	0.119639
		29.974	9.0368							0.102172	0.234705	0.119605
		30.4022	19.0417							0.103631	0.230914	0.12305
		30.8304	29.5256							0.105091	0.227012	0.126747
		31.2586	39.2255							0.106551	0.229875	0.126867
		31.6868	46.9586							0.10801	0.232839	0.135621
		32.115	51.947							0.10947	0.234312	0.137312
		32.5432	54.4942							0.110929	0.233318	0.129807
		32.9714	54.8909							0.112389	0.233859	0.123481
		33.3996	53.4235							0.113849	0.234961	0.125424
		33.8278	50.4705							0.115308	0.228329	0.117233
		34.256	46.1084							0.116768	0.0408614	-0.0184434
		34.6842	40.2842
		35.1124	33.0716
		35.5406	25.3757
		35.9688	18.5869
		36.397	14.5276
		36.8252	14.0438
		37.2534	17.3638
		37.6816	23.5647
		38.1098	31.5392
		38.538	39.9602
		38.9662	47.7825
		39.3944	54.0829
		39.8226	58.1885
		40.2508	60.1351
		40.679	59.999
		41.1072	57.7343
		41.5354	53.1959
		41.9636	46.7047
		42.3918	38.1727
		42.82	28.6875
		43.2482	19.4406
		43.6764	11.7344
		44.1046	7.0488
		44.5328	5.9639
		44.961	8.5994
		45.3892	14.1159
		45.8174	21.2475
		46.2456	28.7039
		46.6738	35.6029
		47.102	41.2233
		47.5302	45.1946
		47.9584	47.6395
		48.3866	48.8181
		48.8148	49.009
		49.243	47.9562
		49.6712	45.2696
		50.0994	40.8364
		50.5276	35.1106
		50.9558	29.0401
		51.384	23.6235
		51.8122	19.9935
		52.2404	18.5811
		52.6686	19.6797
		53.0968	22.7578
		53.525	26.6363
		53.9532	30.4157
		54.3814	32.8775
		54.8096	34.1984
		55.2378	34.5899
		55.666	34.6716
		56.0942	34.7566
		56.5224	34.7434
		56.9506	33.9139
		57.3788	32.2623
		57.807	29.3819
		58.2352	25.3278
		58.6634	20.7439
		59.0916	16.3158
		59.5198	12.7301
		59.948	10.6264
		60.3762	10.339
		60.8044	11.4874
		61.2326	13.2785
		61.6608	14.8268
		62.089	15.5223
		62.5172	15.3202
		62.9454	14.6048
		63.3736	13.7983
		63.8018	13.1675
		64.23	12.6032
		64.6582	11.9235
		65.0864	11.0074
		65.5146	9.9191
		65.9428	8.7248
		66.371	7.4625
		66.7992	6.1517
		67.2274	4.869
		67.6556	3.8695
		68.0838	3.2508
		68.512	3.357
		68.9402	4.0959
		69.3684	5.3215
		69.7966	6.4843
		70.2248	7.228
		70.653	7.2565
		71.0812	6.4831
		71.5094	4.9556
		71.9376	3.1169
		72.3658	1.4265
		72.794	0.3389

## Sheet: Figure 3
20121210 Source data 'Anisotropic ESCRT-III architecture governs helical membrane tube formation'
Figure 4	Panel a - Phase boundary coordiantes	μR/κ	σ/R2κ		Panel b - Curve points	rc/R	σ/R2κ
		0	7.76858			0	0.447838
		0.146499	7.8535			1	0.444455
		0.39923	8			2	0.440541
		0.779544	8.22046			3	0.435934
		1	8.34825			4	0.430389
		1.41411	8.58589			5	0.423523
		2	8.92211			6	0.41471
		2.04971	8.95029			7	0.402893
		2.13741	9			8	0.38639
		2.68794	9.31206			9	0.363605
		3	9.48894			10	0.33644
		3.32801	9.67199			11	0.310399
		3.9158	10			12	0.288274
		3.96984	10.0302			13	0.269935
		4	10.047			14	0.254597
		4.61614	10.3839			15	0.241566
		5	10.5937			16	0.230327
		5.26525	10.7347			17	0.220504
		5.76423	11			18	0.211823
		5.91817	11.0818			19	0.204076
		6	11.1253			20	0.197107
		6.57919	11.4208			21	0.190793
		7	11.6355			22	0.185037
		7.24665	11.7533			23	0.179761
		7.76284	12			24	0.174901
		7.92332	12.0767			25	0.170407
		8	12.1133			26	0.166233
		8.62137	12.3786			27	0.162344
		9	12.5403			28	0.15871
		9.34017	12.6598			29	0.155302
		10	12.8917			30	0.152099
		10.086	12.914			31	0.149081
		10.4183	13			32	0.146232
		10.8804	13.1196			33	0.143535
		11	13.1506			34	0.140978
		11.7287	13.2713			35	0.13855
		12	13.3162			36	0.136239
		12.6332	13.3668			37	0.134037
		13	13.3961			38	0.131936
		13.602	13.398			39	0.129927
		14	13.3992			40	0.128006
		14.6428	13.3572			41	0.126165
		15	13.3338			42	0.124398
		15.7631	13.2369			43	0.122703
		16	13.2069			44	0.121072
		16.9701	13.0299			45	0.119504
		17	13.0244			46	0.117993
		17.105	13			47	0.116536
		18	12.7916			48	0.115131
		18.289	12.711			49	0.113774
		19	12.5128			50	0.112462
		19.7177	12.2823			51	0.111194
		20	12.1917			52	0.109967
		20.5323	12			53	0.108778
		21	11.8316			54	0.107626
		21.2789	11.7211			55	0.106509
		22	11.4354			56	0.105425
		22.99	11.01			57	0.104373
		23	11.0057			58	0.103351
		23.0123	11			59	0.102357
		24	10.5446			60	0.101391
		24.8936	10.1064			61	0.100451
		25	10.0542			62	0.0995364
		25.1047	10			63	0.0986454
		26	9.53632			64	0.0977773
		26.9862	9			65	0.0969312
		27	8.99252			66	0.0961062
		27.0173	8.98267			67	0.0953013
		28	8.42429			68	0.0945159
		28.7175	8			69	0.0937491
		29	7.83295			70	0.0930002
		29.4319	7.56811			71	0.0922686
		30	7.21974			72	0.0915535
		30.3466	7			73	0.0908544
		31	6.58575			74	0.0901708
		31.896	6			75	0.0895019
		32	5.932			76	0.0888474
		32.2077	5.79234			77	0.0882067
		33	5.25944			78	0.0875794
		33.3757	5			79	0.0869649
		34	4.56894			80	0.0863629
		34.804	4			81	0.085773
		35	3.86128			82	0.0851947
		35.5027	3.49728			83	0.0846277
		36	3.13722			84	0.0840716
		36.1855	3			85	0.083526
		37	2.39745			86	0.0829908
		37.5265	2			87	0.0824654
		38	1.6426			88	0.0819497
		38.8353	1			89	0.0814433
		39	0.873288			90	0.080946
		39.5845	0.415475			91	0.0804575
		40	0.0900657			92	0.0799776
		40.1131	0			93	0.0795059
						94	0.0790423
						95	0.0785866
						96	0.0781385
						97	0.0776978
						98	0.0772643
						99	0.0768379
						100	0.0764182

## Sheet: Figure 4
20121210 Source data 'Anisotropic ESCRT-III architecture governs helical membrane tube formation'
Figure 4		For values given in Fig. 3a, b see Supplementary Table 1

## Sheet: Supplementary Table 1
20121210 Source data 'Anisotropic ESCRT-III architecture governs helical membrane tube formation'
Supplementary table 1		Polar filaments			Equatorial filament			Zigzag tube-less filaments			Sinusoidal tube-less filaments
		diameter [nm]	pitch [nm]	width [nm]	diameter [nm]	pitch [nm]	width [nm]	diameter [nm]	pitch [nm]	width [nm]	diameter [nm]	pitch [nm]	width [nm]
	average	58.4455	53.1321	17.2375	82.3191	see D5	12.9611	46.1784	39.7783	13.6426	34.0834	55.6629	13.6414
	stdev	4.75609	7.5723	3.21178	6.07328	see D6	1.32436	4.856	6.9312	1.91193	4.97146	8.48468	2.08065
	raw values	59.191	58.768	12.325	84.649		13.027	43.342	34.441	15.932	40.428	50.937	10.056
		60.81	63.494	18.879	82.004		11.813	41.843	38.782	16.16	39.948	59.33	11.816
		59.457	60.804	16.567	85.181		10.92	48.075	37.132	15.157	31.153	59.952	13.54
		61.499	65.647	19.838	75.465		11.372	49.594	31.676	12.219	27.842	55.291	15.983
		50.285	42.042	20.426	76.465		10.277	46.463	34.215	14.073	31.951	61.935	16.214
		61.099	59.315	16.608	75.295		12.491	44.521	38.156	15.788	41.616	67.957	16.847
		60.507	76.924	14.517	90.835		10.714	47.849	32.272	16.008	36.435	69.675	13.402
		62.27	51.562	15.412	89.267		11.67	49.925	35.086	13.086	42.867	53.97	13.402
		59.954	58.317	16.985	86.254		12.6	47.398	37.013	13.271	30.907	58.926	15.916
		62.19	40.982	14.173	87.859		13.384	41.532	34.01	11.71	36.422	49.274	15.253
		62.658	61.907	12.506	77.758		9.635	47.001	35.086	14.914	34.107	57.059	12.278
		59.701	60.784	17.36	76.909		11.42	40.428	35.68	11.942	32.176	67.817	14.063
		60.003	60.348	14.819	81.592		13.389	43.639	37.357	13.899	28.907	57.575	13.506
		58.449	58.516	20.792	72.122		12.958	46.868	43.639	13.248	31.296	59.32	14.325
		63.73	61.562	15.773	75.951		12.964	46.92	33.418	11.592	29.966	43.853	17.968
		63.292	58.366	15.035	77.852		12.75	49.649	44.862	17.413	30.797	30.968	13.54
		59.957	55.754	15.085	78.644		12.955	43.695	37.328	12.006	39.299	59.13	11.656
		54.148	59.907	19.896	73.919		13.174	44.025	35.367	12.351	31.782	59.078	10.522
		48.581	40.141	18.603	82.022		12.739	43.549	31.906	8.782	29.819	49.486	12.522
		66.457	42.53	14.739	85.439		13.599	39.977	32.601	11.775	26.179	59.783	12.578
		59.165	50.068	21.284	80.561		12.595	39.855	36.902	12.006	33.591	61.138	15.069
		59.856	52.764	12.313	75.056		13.275	45.173	36.045	10.961	30.817	56.634	12.961
		58.862	48.845	14.716	76.694		13.811	43.723	36.603	11.326	41.985	57.124	13.174
		60.995	49.715	12.707	76.99		12.953	45.706	30.365	14.573	39.506	68.503	13.812
		62.188	38.926	11.522	77.55		13.278	43.482	32.945	14.32	36.847	53.889	12.354
		49.789	57.045	11.918	70.647		13.385	47.308	42.414	14.521	31.782	69.464	12.354
		61.952	59.29	14.853	68.351		11.42	47.741	40.356	12.804	39.967	63.471	11.353
		59.673	58.903	23.143	73.968		11.419	50.956	43.831	11.644	37.591	50.136	10.072
		60.003	50.94	18.418	75.334		11.419	50.162	24.294	12.515	34.03	61.046	12.541
		61.05	46.593	17.437	82.934		13.848	47.401	37.912	14.489	36.331	60.618	15.454
		47.148	51.098	13.916	87.366		11.878	50.299	24.84	14.352	28.431	55.691	10.541
		55.51	53.96	21.316	83.98		12.418	50.652	41.249	13.833	41.842	59.147	12.578
		54.061	45.583	20.376	87.955		14.703	48.127	43.328	16.244	34.093	56.518	13.54
		47.497	56.936	19.833	86.767		15.223	45.745	32.792	12.754	31.696	49.87	13.454
		68.701	44.533	18.642	75.305		16.607	47.149	37.524	12.934	30.292	57.981	12.688
		57.837	42.897	10.54	74.748		14.173	55.2	49.099	13.254	40.502	40.402	12.522
		61.875	41.432	18.463	82.854		14.713	51.576	48.457	11.717	39.979	59.973	18.253
		59.426	62.973	17.426	95.595		14.274	46.434	42.674	12.516	31.474	63.442	14.976
		56.06	50.94	15.308	91.25		15.141	39.656	52.423	13.762	39.616	64.946	10.612
		52.743	49.885	17.664	74.914		13.132	56.372	47.601	14.49	37.396	65.097	11.596
		59.716	46.301	19.758	86.56		12.419	48.829	50.839	11.666	43.084	57.047	17.822
		55.136	52.29	19.935	81.209		11.99	45.267	48.223	12.894	30.139	56.793	13.245
		56.399	48.925	16.601	80.856		13.705	52.914	39.935	13.306	32.111	61.909	10.214
		45.454	58.699	22.267	81.209		12.133	53.487	47.826	13.966	28.263	62.22	15.367
		58.353	59.635	21.799	82.018		14.565	54.006	43.598	12.232	31.378	56.912	16.694
		61.815	62.101	20.301	74.053		14.422	56.415	38.326	12.708	25.704	58.727	15.009
		49.877	57.736	19.214	76.393		13.274	58.104	32.092	14.863	39.211	59.059	17.053
		62.003	53.633	13.611	79.811		13.991	55.07	41.967	14.352	30.452	64.577	14.817
		63.097	58.292	12.895	82.433		13.702	56.342	37.185	16.468	29.233	56.271	10.628
		55.922	59.592	20.247	71.779		13.991	40.988	43.296	14.667	31.408	52.115	13.619
		62.658	45.195	20.487	77.975		13.988	41.088	29.649	14.863	28.194	63.174	14.582
		60.839	46.75	21.876	81.933		12.283	37.663	43.113	12.588	29.921	41.446	14.646
		59.05	54.649	16.852	83.603			42.936	47.462	13.363	27.107	42.449	9.476
		55.461	53.242	22.517	84.649			42.159	42.872	15.613	31.893	50.519	13.54
		57.666	36.835	18.735	86.953			43.737	47.779	13.8	32.772	69.581	14.976
		54.17	52.268	16.07	93.833			33.167	60.33	12.256	28.93	48.814	15.253
		59.701	43.769		81.592			36.957	40.863	15.893	42.56	63.993	13.216
		60.666	52.923		80.529			43.915	45.949	12.744	39.214	62.556	13.728
		61.667	52.353		87.847			41.606	56.663	9.951	38.349	59.078	19.679
		57.071	42.519		90.815			40.774	46.591	12.157	41.241	49.005	13.245
		54.79	46.119		79.179			41.658	34.335	14.914	33.264	50.368	12.009
		59.472	57.883		84.437			39	37.966	15.268	31.973	41.493	12.087
		69.5	51.191		88.039			42.273	46.505	12.887	30.653	40.382	12.688
		59.395	42.588		90.511			41.501	39.33	12.157	27.199	59.031	15.435
		58.986	38.49		89.152			42.256	35.139	13.976	26.755	33.764	12.655
		60.131	52.925		94.083			44.88	36.425	12.934	38.551	51.251	16.056
		68.163	45.783		83.849			42.738	47.457	13.271	31.386	40.024	12.631
		51.548	44.705		80.997			56.523	43.519	12.405	42.326	50.949	15.253
		52.069	44.852		76.181			58.337	39.882	13.833	28.75	55.438	10.323
		64.583	64.171		88.525			52.382	39.993	11.942	28.937	59.522	13.402
		55.289	55.534		84.158			54.36	42.26	13.271	38.497	54.792	13.812
		56.71	58.992		74.206			58.826	31.358	10.618	29.563	51.255	13.121
		57.424	56.457		75.451			51.205	33.378	10.957	41.421	62.949	14.788
		59.412	51.391		75.485			48.425	62.678	12.887	27.849	56.039	13.1
		68.666	49.671		85.404			50.022	37.537	17.543	38.69	64.989
		49.364	49.936		96.466			48.929	53.573	13.442	39.249	42.299
		55.236	55.666		88.711			46.539	40.437	11.259	36.533	46.305
		60.557	60.277		83.814			45.102	40.875	18.678		41.966
		53.653	57.328		88.172			41.843	34.182	11.8		42.726
		55.375	42.173		81.466			44.246	44.591	17.43		64.836
		58.317	76.311		89.938			44.493	44.791	17.673
		59.83	49.789		79.939			38.66	46.187	13.431
		56.04	55.19		84.363			48.024	36.134	17.43
		58.198	49.42		85.181			50.114	44.524	13.976
		56.975	57.742		80.87			47.037	47.308	12.744
		46.023	64.821		91.918			49.156	47.424	13.086
		61.405	55.269		91.651			56.859	41.492	17.148
		55.725	52.965		86.513			52.995	50.365	12.6
		55.356	70.973		85.576			45.479	45.227	13.351
		56.607	59.048		77.593			47.645	44.94	14.073
		56.71	47.775		81.592			43.89	41.015	15.554
		57.557	49.56		78.537			39.332	29.879	16.008
		56.936	61.291		91.543			41.956	36.323	15.817
		61.681	58.241		79.737			48.037	40.597	12.056
		57.608	50.404		90.215			41.985	44.739	16.122
		53.882	60.543		86.259			43.088	38.024	9.781
		58.027	54.44		83.511			41.532	36.033	15.7
		59.304	50.266		80.965			47.269	52.831	14.945
		53.414	46.609		88.843			45.011	33.161	10.957
		72.233	50.375		76.623			48.387	35.795
		61.667	54.014		89.547			47.05	30.793
		61.243	60.901		74.125			46.845	37.9
		57.507	50.709		83.927			43.158	34.859
		63.98	54.231		73.581			45.686	29.854
		53.269	49.738					46.463	33.285
		55.935	50.73					47.539	33.161
		59.413	39.478					45.146	38.152
		54.87	49.353					42.314	44.284
		66.609	50.578					43.734	44.329
		58.803	45.252					45.284	40.311
		61.975	56.816					41.58	27.589
		56.106						41.617	37.573
		62.005						42.249	44.38
		61.909						41.492	36.302
								43.72	39.625
								44.524	39.005
								46.118	43.549
								44.524	28.942
								45.024	26.98
								46.699	38.442
								49.453	33.491
								45.949	33.577
								45.472	38.343
								43.482	53.646
								40.747	37.976
									39.656
									34.846
									52.327
									41.734
									28.968
									42.63
